# Supplementary material for: Bioaccessibility and Intestinal Transport of Tebuconazole in Table Grape by Using In Vitro Digestion Models
Source: Foods. 2022 Dec 5;11(23):3926. doi: 10.3390/foods11233926 (PMC9740649; doi:10.3390/foods11233926)
Supplement: Supplementary file 1 [file foods-11-03926-s001.zip]

Archive with 1 entries (1 files):
- foods-1974468-supplementary.pdf
